# Supplementary material for: Estimating the effect of focused donor registration efforts on the number of organ donors
Source: PLoS One. 2020 Nov 4;15(11):e0241672. doi: 10.1371/journal.pone.0241672 (PMC7641390; doi:10.1371/journal.pone.0241672)
Supplement: S1 File — (XLSX) [file pone.0241672.s001.xlsx]

## Sheet: Baseline and Simulations 1-2
Baseline and Simulations 1-2
										Baseline	Simulation 1			Simulation 2
											Raise Registration by 10% in each State			Raise Registration by 20% in High Delta States
State	Delta (per 100,000 Population	Registration Rate P(R)	p1 (per 100,000 Population)	p2	q1 (per 100,000 Population)	q2	Population	Registered Donors, R	Non-Registered, NR	Donors	State Increase in Registration	Donors	Increase over Baseline	Delta Rank (High to Low)	State Increase in Registration	Cumulative Increase in Registration	Cap at 15,097,334	Capped State Increase in Registration	Donors	Increase over Baseline	% Increase over Baseline
USA	2.06036	0.456993	3.80994	0.959145	5.14301	0.55853	330362587	150973343	179389248	10670	1.50973e+07	10998.7	328.702				15097334		11087.3	417.263
DE	6.94507	0.613339	10.2125	0.977273	18.4086	0.6	702455	430843	271612	73	43084.3	75.9922	2.99223	1	86168.6	86168.6	86168.6	86168.6	78.9845	5.98447	0.081979
MO	5.31275	0.591246	5.19016	0.984043	9.90331	0.447581	6126452	3622239	2504213	296	362224	315.244	19.244	2	724448	810616	810616	724448	334.488	38.4881	0.130027
DC	4.02263	0.408827	3.54066	1	6.1214	0.342857	967171	395406	571765	26	39540.6	27.5906	1.59057	3	79081.2	889698	889698	79081.2	29.1811	3.18115	0.122352
RI	3.8228	0.480442	1.77173	1	4.91502	0.222222	1057315	507979	549336	15	50797.9	16.9419	1.9419	4	101596	991293	991293	101596	18.8838	3.8838	0.25892
MT	3.61805	0.739819	2.67205	1	8.32151	0.565217	1062305	785913	276392	34	78591.3	36.8435	2.84347	5	157183	1.14848e+06	1.14848e+06	157183	39.6869	5.68694	0.167263
SC	3.56272	0.422291	5.0769	0.93578	7.0817	0.432692	5084127	2146980	2937147	192	214698	199.649	7.64908	6	429396	1.57787e+06	1.57787e+06	429396	207.298	15.2982	0.0796779
AK	3.18953	0.711839	3.42898	0.944444	10.3529	0.636364	737438	524937	212501	31	52493.7	32.6743	1.6743	7	104987	1.68286e+06	1.68286e+06	104987	34.3486	3.3486	0.108019
WA	3.05892	0.684991	2.59599	0.955224	6.95094	0.515152	7535591	5161811	2373780	213	516181	228.79	15.7895	8	1.03236e+06	2.71522e+06	2.71522e+06	1.03236e+06	244.579	31.5791	0.148259
MI	3.01548	0.520275	3.51881	0.945355	7.4031	0.538028	9995915	5200628	4795287	364	520063	379.682	15.6824	9	1.04013e+06	3.75535e+06	3.75535e+06	1.04013e+06	395.365	31.3648	0.0861671
AL	2.97359	0.57806	3.68079	0.980769	6.73976	0.539568	4887871	2825483	2062388	177	282548	185.402	8.40182	10	565097	4.32044e+06	4.32044e+06	565097	193.804	16.8036	0.0949358
MD	2.96242	0.554887	3.72798	0.992	6.13452	0.509091	6042718	3353023	2689695	208	335302	217.933	9.93305	11	670605	4.99105e+06	4.99105e+06	670605	227.866	19.8661	0.0955101
AZ	2.80938	0.492245	4.22072	0.95302	6.83796	0.542169	7171646	3530207	3641439	277	353021	286.918	9.91771	12	706041	5.69709e+06	5.69709e+06	706041	296.835	19.8354	0.071608
CT	2.79429	0.378947	3.76703	1	4.8224	0.420561	3572665	1353851	2218814	96	135385	99.783	3.78305	13	270770	5.96786e+06	5.96786e+06	270770	103.566	7.56609	0.0788135
SD	2.76223	0.507578	2.90306	1	4.14334	0.333333	882235	447803	434432	19	44780.3	20.2369	1.23693	14	89560.6	6.05742e+06	6.05742e+06	89560.6	21.4739	2.47387	0.130204
HI	2.75177	0.494245	3.70333	0.923077	5.84616	0.452381	1420491	702071	718420	43	70207.1	44.9319	1.93193	15	140414	6.19783e+06	6.19783e+06	140414	46.8639	3.86387	0.0898574
LA	2.6486	0.55976	4.33204	0.973451	6.72676	0.57971	4659978	2608470	2051508	190	260847	196.909	6.9088	16	521694	6.71953e+06	6.71953e+06	521694	203.818	13.8176	0.0727242
TN	2.4379	0.345692	4.65745	0.944954	6.97568	0.595469	6770010	2340336	4429674	287	234034	292.705	5.7055	17	468067	7.1876e+06	7.1876e+06	468067	298.411	11.411	0.0397595
NV	2.39836	0.447074	5.23368	0.985915	7.45026	0.664	3034392	1356599	1677793	153	135660	156.254	3.25361	18	271320	7.45892e+06	7.45892e+06	271320	159.507	6.50721	0.0425308
FL	2.39767	0.494062	4.0387	0.952941	5.44722	0.512777	21299325	10523193	10776132	706	1.05232e+06	731.231	25.2312	19	2.10464e+06	9.56355e+06	9.56355e+06	2.10464e+06	756.462	50.4624	0.0714764
IL	2.35918	0.465078	4.96152	0.931973	5.86899	0.53	12741080	5925602	6815478	486	592560	499.98	13.9795	20	1.18512e+06	1.07487e+07	1.07487e+07	1.18512e+06	513.959	27.9591	0.057529
TX	2.31401	0.386445	3.67843	0.95098	5.50251	0.530444	28701845	11091693	17610152	902	1.10917e+06	927.666	25.6662	21	2.21834e+06	1.2967e+07	1.2967e+07	2.21834e+06	953.332	51.3325	0.0569096
KS	2.22154	0.57767	4.6971	0.936709	6.01814	0.567568	2911505	1681889	1229616	116	168189	119.736	3.73639	22	336378	1.33034e+07	1.33034e+07	336378	123.473	7.47278	0.0644205
NY	2.19883	0.282892	2.93036	0.993827	4.45986	0.5008	19542209	5528325	14013884	474	552832	486.156	12.1559	23	1105665	1.44091e+07	1.44091e+07	1105665	498.312	24.3117	0.0512906
VA	2.14511	0.526414	2.89931	0.992308	4.73492	0.539267	8517685	4483829	4033856	232	448383	241.618	9.61832	24	896766	1.53058e+07	15097334	688278	246.764	14.7643	0.0636394
OH	2.13422	0.491407	5.20518	0.963211	4.62561	0.501818	11689442	5744275	5945167	426	574428	438.26	12.2595	25	1148855	1.64547e+07	15097334	0	426	0	0
GA	2.08365	0.455285	2.69347	0.984496	5.18315	0.582492	10519475	4789363	5730112	300	478936	309.979	9.97935	26	957873	1.74125e+07	15097334	0	300	0	0
CO	2.04071	0.768554	2.53578	0.936937	4.93092	0.523077	5695564	4377351	1318213	138	437735	146.933	8.9329	27	875470	1.8288e+07	15097334	0	138	0	0
MS	1.96164	0.283094	2.72038	1	5.65141	0.652893	2986530	845470	2141060	102	84547	103.659	1.65851	28	169094	1.84571e+07	15097334	0	102	0	0
PA	1.93245	0.378883	6.69775	0.96	6.05932	0.641079	12807060	4852373	7954687	621	485237	630.377	9.37695	29	970475	1.94276e+07	15097334	0	621	0	0
WI	1.88744	0.49876	4.51791	1	4.5985	0.589552	5813568	2899573	2913995	210	289957	215.473	5.47278	30	579915	2.00075e+07	15097334	0	210	0	0
NM	1.77737	0.472471	3.43425	0.970588	4.16139	0.543478	2095428	990028	1105400	58	99002.8	59.7596	1.75965	31	198006	2.02055e+07	15097334	0	58	0	0
OK	1.68518	0.457348	4.76888	0.918605	7.43088	0.691824	3943079	1803359	2139720	189	180336	192.039	3.03899	32	360672	2.05662e+07	15097334	0	189	0	0
NC	1.67964	0.498231	3.96254	0.887805	4.70234	0.530612	10383620	5173446	5210174	312	517345	320.69	8.68953	33	1.03469e+06	2.16009e+07	15097334	0	312	0	0
WV	1.67937	0.340513	4.71615	1	4.61827	0.636364	1805832	614909	1190923	64	61490.9	65.0327	1.03266	34	122982	2.17239e+07	15097334	0	64	0	0
MA	1.6734	0.487913	3.44454	0.974138	4.21558	0.577181	6902149	3367645	3534504	199	336764	204.635	5.63543	35	673529	2.23974e+07	15097334	0	199	0	0
CA	1.59788	0.383502	3.30911	0.960159	3.94475	0.555094	39557045	15170223	24386822	1016	1.51702e+06	1040.24	24.2403	36	3.03404e+06	2.54314e+07	15097334	0	1016	0	0
MN	1.56193	0.496797	3.51555	0.979592	3.29371	0.505376	5611179	2787617	2823562	143	278762	147.354	4.35406	37	557523	2.59889e+07	15097334	0	143	0	0
NE	1.54677	0.416706	3.98041	0.96875	4.532	0.627451	1929268	803938	1125330	63	80393.8	64.2435	1.24351	38	160788	2.61497e+07	15097334	0	63	0	0
NJ	1.24376	0.310511	3.47047	0.979167	3.59798	0.633484	8908520	2766192	6142328	234	276619	237.44	3.44048	39	553238	2.6703e+07	15097334	0	234	0	0
AR	1.22334	0.484667	2.87533	1	3.54125	0.654545	3013825	1460703	1553122	78	146070	79.7869	1.78694	40	292141	2.69951e+07	15097334	0	78	0	0
IN	1.19931	0.580231	3.81165	0.932432	4.37872	0.658537	6691878	3882838	2809040	219	388284	223.657	4.65674	41	776568	2.77717e+07	15097334	0	219	0	0
ME	1.18883	0.563056	2.78664	0.904762	5.47189	0.6875	1338404	753597	584807	41	75359.7	41.8959	0.895901	42	150719	2.79224e+07	15097334	0	41	0	0
IA	0.967948	0.574466	3.03348	1	3.27613	0.704545	3156145	1813098	1343047	86	181310	87.755	1.75499	43	362620	2.8285e+07	15097334	0	86	0	0
WY	0.961215	0.639853	2.16411	1	5.28668	0.818182	577737	369667	208070	17	36966.7	17.3553	0.355329	44	73933.4	2.8359e+07	15097334	0	17	0	0
OR	0.928544	0.611717	2.14548	0.981818	3.01134	0.673469	4190713	2563531	1627182	87	256353	89.3804	2.38035	45	512706	2.88717e+07	15097334	0	87	0	0
NH	0.921063	0.551779	4.0082	0.9	2.30266	0.5	1356458	748465	607993	34	74846.5	34.6894	0.689384	46	149693	2.90214e+07	15097334	0	34	0	0
UT	0.903299	0.544726	3.19408	1	3.96062	0.77193	3161105	1721936	1439169	99	172194	100.555	1.55542	47	344387	2.93657e+07	15097334	0	99	0	0
VT	0.822918	0.504154	2.85035	0.777778	3.54213	0.545455	626299	315751	310548	13	31575.1	13.2598	0.259837	48	63150.2	2.94289e+07	15097334	0	13	0	0
PR	0.670761	0.206788	2.4216	1	3.82728	0.824742	3195153	660719	2534434	96	66071.9	96.4432	0.443185	49	132144	2.9561e+07	15097334	0	96	0	0
KY	0.667732	0.441409	3.65039	0.958333	4.16665	0.798077	4468402	1972392	2496010	152	197239	153.317	1.31703	50	394478	2.99555e+07	15097334	0	152	0	0
ID	0.616217	0.46442	4.66436	0.947368	2.44806	0.695652	1754208	814689	939519	52	81468.9	52.502	0.502025	51	162938	3.01185e+07	15097334	0	52	0	0
ND	0.322493	0.501377	2.36168	0.555556	3.43015	0.461538	760077	381085	378992	11	38108.5	11.1229	0.122897	52	76217	3.01947e+07	15097334	0	11	0	0

## Sheet: Simulation 3
Simulation 3
										Baseline	Simulation 3
											Raise Registration by 20% in Low Registration Rate States (Puerto Rico through Part of Ohio)
State	Delta (per 100,000 Population	Registration Rate P(R)	p1 (per 100,000 Population)	p2	q1 (per 100,000 Population)	q2	Population	Registered Donors, R	Non-Registered, NR	Donors	Registration Rate Rank	State Increase in Registration	Cumulative Increase in Registration	Cap at 15,097,334	Capped State Increase in Registration	Donors	Increase over Baseline	% Increase over Baseline
USA	2.06036	0.456993	3.80994	0.959145	5.14301	0.55853	330362587	150973343	179389248	10670				15097334		10969.1	299.127
PR	0.670761	0.206788	2.4216	1	3.82728	0.824742	3195153	660719	2534434	96	52	132144	132144	132144	132144	96.8864	0.886369	0.00923301
NY	2.19883	0.282892	2.93036	0.993827	4.45986	0.5008	19542209	5528325	14013884	474	51	1105665	1.23781e+06	1.23781e+06	1105665	498.312	24.3117	0.0512906
MS	1.96164	0.283094	2.72038	1	5.65141	0.652893	2986530	845470	2141060	102	50	169094	1.4069e+06	1.4069e+06	169094	105.317	3.31702	0.0325198
NJ	1.24376	0.310511	3.47047	0.979167	3.59798	0.633484	8908520	2766192	6142328	234	49	553238	1.96014e+06	1.96014e+06	553238	240.881	6.88096	0.0294058
WV	1.67937	0.340513	4.71615	1	4.61827	0.636364	1805832	614909	1190923	64	48	122982	2.08312e+06	2.08312e+06	122982	66.0653	2.06532	0.0322706
TN	2.4379	0.345692	4.65745	0.944954	6.97568	0.595469	6770010	2340336	4429674	287	47	468067	2.55119e+06	2.55119e+06	468067	298.411	11.411	0.0397595
PA	1.93245	0.378883	6.69775	0.96	6.05932	0.641079	12807060	4852373	7954687	621	46	970475	3.52166e+06	3.52166e+06	970475	639.754	18.7539	0.0301995
CT	2.79429	0.378947	3.76703	1	4.8224	0.420561	3572665	1353851	2218814	96	45	270770	3.79244e+06	3.79244e+06	270770	103.566	7.56609	0.0788135
CA	1.59788	0.383502	3.30911	0.960159	3.94475	0.555094	39557045	15170223	24386822	1016	44	3.03404e+06	6.82648e+06	6.82648e+06	3.03404e+06	1064.48	48.4805	0.0477171
TX	2.31401	0.386445	3.67843	0.95098	5.50251	0.530444	28701845	11091693	17610152	902	43	2.21834e+06	9.04482e+06	9.04482e+06	2.21834e+06	953.332	51.3325	0.0569096
DC	4.02263	0.408827	3.54066	1	6.1214	0.342857	967171	395406	571765	26	42	79081.2	9.1239e+06	9.1239e+06	79081.2	29.1811	3.18115	0.122352
NE	1.54677	0.416706	3.98041	0.96875	4.532	0.627451	1929268	803938	1125330	63	41	160788	9284687	9284687	160788	65.487	2.48701	0.0394764
SC	3.56272	0.422291	5.0769	0.93578	7.0817	0.432692	5084127	2146980	2937147	192	40	429396	9714083	9714083	429396	207.298	15.2982	0.0796779
KY	0.667732	0.441409	3.65039	0.958333	4.16665	0.798077	4468402	1972392	2496010	152	39	394478	1.01086e+07	1.01086e+07	394478	154.634	2.63406	0.0173293
NV	2.39836	0.447074	5.23368	0.985915	7.45026	0.664	3034392	1356599	1677793	153	38	271320	1.03799e+07	1.03799e+07	271320	159.507	6.50721	0.0425308
GA	2.08365	0.455285	2.69347	0.984496	5.18315	0.582492	10519475	4789363	5730112	300	37	957873	1.13378e+07	1.13378e+07	957873	319.959	19.9587	0.066529
OK	1.68518	0.457348	4.76888	0.918605	7.43088	0.691824	3943079	1803359	2139720	189	36	360672	1.16984e+07	1.16984e+07	360672	195.078	6.07797	0.0321586
ID	0.616217	0.46442	4.66436	0.947368	2.44806	0.695652	1754208	814689	939519	52	35	162938	1.18614e+07	1.18614e+07	162938	53.0041	1.00405	0.0193087
IL	2.35918	0.465078	4.96152	0.931973	5.86899	0.53	12741080	5925602	6815478	486	34	1.18512e+06	1.30465e+07	1.30465e+07	1.18512e+06	513.959	27.9591	0.057529
NM	1.77737	0.472471	3.43425	0.970588	4.16139	0.543478	2095428	990028	1105400	58	33	198006	1.32445e+07	1.32445e+07	198006	61.5193	3.51929	0.0606775
RI	3.8228	0.480442	1.77173	1	4.91502	0.222222	1057315	507979	549336	15	32	101596	1.33461e+07	1.33461e+07	101596	18.8838	3.8838	0.25892
AR	1.22334	0.484667	2.87533	1	3.54125	0.654545	3013825	1460703	1553122	78	31	292141	1.36382e+07	1.36382e+07	292141	81.5739	3.57388	0.045819
MA	1.6734	0.487913	3.44454	0.974138	4.21558	0.577181	6902149	3367645	3534504	199	30	673529	1.43118e+07	1.43118e+07	673529	210.271	11.2709	0.0566375
OH	2.13422	0.491407	5.20518	0.963211	4.62561	0.501818	11689442	5744275	5945167	426	29	1148855	1.54606e+07	15097334	785579	442.766	16.766	0.0393568
AZ	2.80938	0.492245	4.22072	0.95302	6.83796	0.542169	7171646	3530207	3641439	277	28	706041	1.61667e+07	15097334	0	277	0	0
FL	2.39767	0.494062	4.0387	0.952941	5.44722	0.512777	21299325	10523193	10776132	706	27	2.10464e+06	1.82713e+07	15097334	0	706	0	0
HI	2.75177	0.494245	3.70333	0.923077	5.84616	0.452381	1420491	702071	718420	43	26	140414	1.84117e+07	15097334	0	43	0	0
MN	1.56193	0.496797	3.51555	0.979592	3.29371	0.505376	5611179	2787617	2823562	143	25	557523	1.89692e+07	15097334	0	143	0	0
NC	1.67964	0.498231	3.96254	0.887805	4.70234	0.530612	10383620	5173446	5210174	312	24	1.03469e+06	2.00039e+07	15097334	0	312	0	0
WI	1.88744	0.49876	4.51791	1	4.5985	0.589552	5813568	2899573	2913995	210	23	579915	2.05838e+07	15097334	0	210	0	0
ND	0.322493	0.501377	2.36168	0.555556	3.43015	0.461538	760077	381085	378992	11	22	76217	2.066e+07	15097334	0	11	0	0
VT	0.822918	0.504154	2.85035	0.777778	3.54213	0.545455	626299	315751	310548	13	21	63150.2	2.07232e+07	15097334	0	13	0	0
SD	2.76223	0.507578	2.90306	1	4.14334	0.333333	882235	447803	434432	19	20	89560.6	2.08128e+07	15097334	0	19	0	0
MI	3.01548	0.520275	3.51881	0.945355	7.4031	0.538028	9995915	5200628	4795287	364	19	1.04013e+06	2.18529e+07	15097334	0	364	0	0
VA	2.14511	0.526414	2.89931	0.992308	4.73492	0.539267	8517685	4483829	4033856	232	18	896766	2.27497e+07	15097334	0	232	0	0
UT	0.903299	0.544726	3.19408	1	3.96062	0.77193	3161105	1721936	1439169	99	17	344387	2.3094e+07	15097334	0	99	0	0
NH	0.921063	0.551779	4.0082	0.9	2.30266	0.5	1356458	748465	607993	34	16	149693	2.32437e+07	15097334	0	34	0	0
MD	2.96242	0.554887	3.72798	0.992	6.13452	0.509091	6042718	3353023	2689695	208	15	670605	2.39143e+07	15097334	0	208	0	0
LA	2.6486	0.55976	4.33204	0.973451	6.72676	0.57971	4659978	2608470	2051508	190	14	521694	2.4436e+07	15097334	0	190	0	0
ME	1.18883	0.563056	2.78664	0.904762	5.47189	0.6875	1338404	753597	584807	41	13	150719	2.45867e+07	15097334	0	41	0	0
IA	0.967948	0.574466	3.03348	1	3.27613	0.704545	3156145	1813098	1343047	86	12	362620	2.49494e+07	15097334	0	86	0	0
KS	2.22154	0.57767	4.6971	0.936709	6.01814	0.567568	2911505	1681889	1229616	116	11	336378	2.52857e+07	15097334	0	116	0	0
AL	2.97359	0.57806	3.68079	0.980769	6.73976	0.539568	4887871	2825483	2062388	177	10	565097	2.58508e+07	15097334	0	177	0	0
IN	1.19931	0.580231	3.81165	0.932432	4.37872	0.658537	6691878	3882838	2809040	219	9	776568	2.66274e+07	15097334	0	219	0	0
MO	5.31275	0.591246	5.19016	0.984043	9.90331	0.447581	6126452	3622239	2504213	296	8	724448	2.73519e+07	15097334	0	296	0	0
OR	0.928544	0.611717	2.14548	0.981818	3.01134	0.673469	4190713	2563531	1627182	87	7	512706	2.78646e+07	15097334	0	87	0	0
DE	6.94507	0.613339	10.2125	0.977273	18.4086	0.6	702455	430843	271612	73	6	86168.6	2.79507e+07	15097334	0	73	0	0
WY	0.961215	0.639853	2.16411	1	5.28668	0.818182	577737	369667	208070	17	5	73933.4	2.80247e+07	15097334	0	17	0	0
WA	3.05892	0.684991	2.59599	0.955224	6.95094	0.515152	7535591	5161811	2373780	213	4	1.03236e+06	2.9057e+07	15097334	0	213	0	0
AK	3.18953	0.711839	3.42898	0.944444	10.3529	0.636364	737438	524937	212501	31	3	104987	2.9162e+07	15097334	0	31	0	0
MT	3.61805	0.739819	2.67205	1	8.32151	0.565217	1062305	785913	276392	34	2	157183	2.93192e+07	15097334	0	34	0	0
CO	2.04071	0.768554	2.53578	0.936937	4.93092	0.523077	5695564	4377351	1318213	138	1	875470	3.01947e+07	15097334	0	138	0	0

## Sheet: Simulation 4
Simulation 4
										Baseline	Simulation 4
											Raise Registration by 20% in Low q2 States (Rhode Island through Part of Virginia)
State	Delta (per 100,000 Population	Registration Rate P(R)	p1 (per 100,000 Population)	p2	q1 (per 100,000 Population)	q2	Population	Registered Donors, R	Non-Registered, NR	Donors	q2 Rank	State Increase in Registration	Cumulative Increase in Registration	Cap at 15,097,334	Capped State Increase in Registration	Donors	Increase over Baseline	Percent Increase over Baseline
USA	2.06036	0.456993	3.80994	0.959145	5.14301	0.55853	330362587	150973343	179389248	10670				15097334		11053.1	383.074
RI	3.8228	0.480442	1.77173	1	4.91502	0.222222	1057315	507979	549336	15	52	101596	101596	101596	101596	18.8838	3.8838	0.25892
SD	2.76223	0.507578	2.90306	1	4.14334	0.333333	882235	447803	434432	19	51	89560.6	191156	191156	89560.6	21.4739	2.47387	0.130204
DC	4.02263	0.408827	3.54066	1	6.1214	0.342857	967171	395406	571765	26	50	79081.2	270238	270238	79081.2	29.1811	3.18115	0.122352
CT	2.79429	0.378947	3.76703	1	4.8224	0.420561	3572665	1353851	2218814	96	49	270770	541008	541008	270770	103.566	7.56609	0.0788135
SC	3.56272	0.422291	5.0769	0.93578	7.0817	0.432692	5084127	2146980	2937147	192	48	429396	970404	970404	429396	207.298	15.2982	0.0796779
MO	5.31275	0.591246	5.19016	0.984043	9.90331	0.447581	6126452	3622239	2504213	296	47	724448	1.69485e+06	1.69485e+06	724448	334.488	38.4881	0.130027
HI	2.75177	0.494245	3.70333	0.923077	5.84616	0.452381	1420491	702071	718420	43	46	140414	1.83527e+06	1.83527e+06	140414	46.8639	3.86387	0.0898574
ND	0.322493	0.501377	2.36168	0.555556	3.43015	0.461538	760077	381085	378992	11	45	76217	1.91148e+06	1.91148e+06	76217	11.2458	0.245794	0.022345
NH	0.921063	0.551779	4.0082	0.9	2.30266	0.5	1356458	748465	607993	34	44	149693	2.06118e+06	2.06118e+06	149693	35.3788	1.37877	0.040552
NY	2.19883	0.282892	2.93036	0.993827	4.45986	0.5008	19542209	5528325	14013884	474	43	1105665	3.16684e+06	3.16684e+06	1105665	498.312	24.3117	0.0512906
OH	2.13422	0.491407	5.20518	0.963211	4.62561	0.501818	11689442	5744275	5945167	426	42	1148855	4.3157e+06	4.3157e+06	1148855	450.519	24.5191	0.0575566
MN	1.56193	0.496797	3.51555	0.979592	3.29371	0.505376	5611179	2787617	2823562	143	41	557523	4.87322e+06	4.87322e+06	557523	151.708	8.70812	0.060896
MD	2.96242	0.554887	3.72798	0.992	6.13452	0.509091	6042718	3353023	2689695	208	40	670605	5.54382e+06	5.54382e+06	670605	227.866	19.8661	0.0955101
FL	2.39767	0.494062	4.0387	0.952941	5.44722	0.512777	21299325	10523193	10776132	706	39	2.10464e+06	7.64846e+06	7.64846e+06	2.10464e+06	756.462	50.4624	0.0714764
WA	3.05892	0.684991	2.59599	0.955224	6.95094	0.515152	7535591	5161811	2373780	213	38	1.03236e+06	8.68082e+06	8.68082e+06	1.03236e+06	244.579	31.5791	0.148259
CO	2.04071	0.768554	2.53578	0.936937	4.93092	0.523077	5695564	4377351	1318213	138	37	875470	9.55629e+06	9.55629e+06	875470	155.866	17.8658	0.129462
IL	2.35918	0.465078	4.96152	0.931973	5.86899	0.53	12741080	5925602	6815478	486	36	1.18512e+06	1.07414e+07	1.07414e+07	1.18512e+06	513.959	27.9591	0.057529
TX	2.31401	0.386445	3.67843	0.95098	5.50251	0.530444	28701845	11091693	17610152	902	35	2.21834e+06	1.29598e+07	1.29598e+07	2.21834e+06	953.332	51.3325	0.0569096
NC	1.67964	0.498231	3.96254	0.887805	4.70234	0.530612	10383620	5173446	5210174	312	34	1.03469e+06	1.39944e+07	1.39944e+07	1.03469e+06	329.379	17.3791	0.0557021
MI	3.01548	0.520275	3.51881	0.945355	7.4031	0.538028	9995915	5200628	4795287	364	33	1.04013e+06	1.50346e+07	1.50346e+07	1.04013e+06	395.365	31.3648	0.0861671
VA	2.14511	0.526414	2.89931	0.992308	4.73492	0.539267	8517685	4483829	4033856	232	32	896766	1.59313e+07	15097334	62765.4	233.346	1.34639	0.0058034
AL	2.97359	0.57806	3.68079	0.980769	6.73976	0.539568	4887871	2825483	2062388	177	31	565097	1.64964e+07	15097334	0	177	0	0
AZ	2.80938	0.492245	4.22072	0.95302	6.83796	0.542169	7171646	3530207	3641439	277	30	706041	1.72025e+07	15097334	0	277	0	0
NM	1.77737	0.472471	3.43425	0.970588	4.16139	0.543478	2095428	990028	1105400	58	29	198006	17400478	15097334	0	58	0	0
VT	0.822918	0.504154	2.85035	0.777778	3.54213	0.545455	626299	315751	310548	13	28	63150.2	1.74636e+07	15097334	0	13	0	0
CA	1.59788	0.383502	3.30911	0.960159	3.94475	0.555094	39557045	15170223	24386822	1016	27	3.03404e+06	2.04977e+07	15097334	0	1016	0	0
MT	3.61805	0.739819	2.67205	1	8.32151	0.565217	1062305	785913	276392	34	26	157183	2.06549e+07	15097334	0	34	0	0
KS	2.22154	0.57767	4.6971	0.936709	6.01814	0.567568	2911505	1681889	1229616	116	25	336378	2.09912e+07	15097334	0	116	0	0
MA	1.6734	0.487913	3.44454	0.974138	4.21558	0.577181	6902149	3367645	3534504	199	24	673529	2.16648e+07	15097334	0	199	0	0
LA	2.6486	0.55976	4.33204	0.973451	6.72676	0.57971	4659978	2608470	2051508	190	23	521694	2.21865e+07	15097334	0	190	0	0
GA	2.08365	0.455285	2.69347	0.984496	5.18315	0.582492	10519475	4789363	5730112	300	22	957873	2.31443e+07	15097334	0	300	0	0
WI	1.88744	0.49876	4.51791	1	4.5985	0.589552	5813568	2899573	2913995	210	21	579915	2.37242e+07	15097334	0	210	0	0
TN	2.4379	0.345692	4.65745	0.944954	6.97568	0.595469	6770010	2340336	4429674	287	20	468067	2.41923e+07	15097334	0	287	0	0
DE	6.94507	0.613339	10.2125	0.977273	18.4086	0.6	702455	430843	271612	73	19	86168.6	2.42785e+07	15097334	0	73	0	0
NE	1.54677	0.416706	3.98041	0.96875	4.532	0.627451	1929268	803938	1125330	63	18	160788	2.44393e+07	15097334	0	63	0	0
NJ	1.24376	0.310511	3.47047	0.979167	3.59798	0.633484	8908520	2766192	6142328	234	17	553238	2.49925e+07	15097334	0	234	0	0
AK	3.18953	0.711839	3.42898	0.944444	10.3529	0.636364	737438	524937	212501	31	16	104987	2.50975e+07	15097334	0	31	0	0
WV	1.67937	0.340513	4.71615	1	4.61827	0.636364	1805832	614909	1190923	64	15	122982	2.52205e+07	15097334	0	64	0	0
PA	1.93245	0.378883	6.69775	0.96	6.05932	0.641079	12807060	4852373	7954687	621	14	970475	2.61909e+07	15097334	0	621	0	0
MS	1.96164	0.283094	2.72038	1	5.65141	0.652893	2986530	845470	2141060	102	13	169094	2.636e+07	15097334	0	102	0	0
AR	1.22334	0.484667	2.87533	1	3.54125	0.654545	3013825	1460703	1553122	78	12	292141	2.66522e+07	15097334	0	78	0	0
IN	1.19931	0.580231	3.81165	0.932432	4.37872	0.658537	6691878	3882838	2809040	219	11	776568	2.74288e+07	15097334	0	219	0	0
NV	2.39836	0.447074	5.23368	0.985915	7.45026	0.664	3034392	1356599	1677793	153	10	271320	2.77001e+07	15097334	0	153	0	0
OR	0.928544	0.611717	2.14548	0.981818	3.01134	0.673469	4190713	2563531	1627182	87	9	512706	2.82128e+07	15097334	0	87	0	0
ME	1.18883	0.563056	2.78664	0.904762	5.47189	0.6875	1338404	753597	584807	41	8	150719	2.83635e+07	15097334	0	41	0	0
OK	1.68518	0.457348	4.76888	0.918605	7.43088	0.691824	3943079	1803359	2139720	189	7	360672	2.87242e+07	15097334	0	189	0	0
ID	0.616217	0.46442	4.66436	0.947368	2.44806	0.695652	1754208	814689	939519	52	6	162938	2.88871e+07	15097334	0	52	0	0
IA	0.967948	0.574466	3.03348	1	3.27613	0.704545	3156145	1813098	1343047	86	5	362620	2.92497e+07	15097334	0	86	0	0
UT	0.903299	0.544726	3.19408	1	3.96062	0.77193	3161105	1721936	1439169	99	4	344387	2.95941e+07	15097334	0	99	0	0
KY	0.667732	0.441409	3.65039	0.958333	4.16665	0.798077	4468402	1972392	2496010	152	3	394478	2.99886e+07	15097334	0	152	0	0
WY	0.961215	0.639853	2.16411	1	5.28668	0.818182	577737	369667	208070	17	2	73933.4	3.00625e+07	15097334	0	17	0	0
PR	0.670761	0.206788	2.4216	1	3.82728	0.824742	3195153	660719	2534434	96	1	132144	3.01947e+07	15097334	0	96	0	0

## Sheet: Simulation 5
							Simulation 5
										Baseline	Simulation 5
											Raise Registration by 20% in Highest q1 States (Delaware through Part of Georgia)
State	Delta (per 100,000 Population	Registration Rate P(R)	p1 (per 100,000 Population)	p2	q1 (per 100,000 Population)	q2	Population	Registered Donors, R	Non-Registered, NR	Donors	q1 Rank	State Increase in Registration	Cumulative Increase in Registration	Cap at 15,097,334	Capped State Increase in Registration	Donors	Increase over Baseline	Percent Increase over Baseline
USA	2.06036	0.456993	3.80994	0.959145	5.14301	0.55853	330362587	150973343	179389248	10670				15097334		11076	405.978
DE	6.94507	0.613339	10.2125	0.977273	18.4086	0.6	702455	430843	271612	73	1	86168.6	86168.6	86168.6	86168.6	78.9845	5.98447	0.081979
AK	3.18953	0.711839	3.42898	0.944444	10.3529	0.636364	737438	524937	212501	31	2	104987	191156	191156	104987	34.3486	3.3486	0.108019
MO	5.31275	0.591246	5.19016	0.984043	9.90331	0.447581	6126452	3622239	2504213	296	3	724448	915604	915604	724448	334.488	38.4881	0.130027
MT	3.61805	0.739819	2.67205	1	8.32151	0.565217	1062305	785913	276392	34	4	157183	1.07279e+06	1.07279e+06	157183	39.6869	5.68694	0.167263
NV	2.39836	0.447074	5.23368	0.985915	7.45026	0.664	3034392	1356599	1677793	153	5	271320	1.34411e+06	1.34411e+06	271320	159.507	6.50721	0.0425308
OK	1.68518	0.457348	4.76888	0.918605	7.43088	0.691824	3943079	1803359	2139720	189	6	360672	1.70478e+06	1.70478e+06	360672	195.078	6.07797	0.0321586
MI	3.01548	0.520275	3.51881	0.945355	7.4031	0.538028	9995915	5200628	4795287	364	7	1.04013e+06	2.7449e+06	2.7449e+06	1.04013e+06	395.365	31.3648	0.0861671
SC	3.56272	0.422291	5.0769	0.93578	7.0817	0.432692	5084127	2146980	2937147	192	8	429396	3.1743e+06	3.1743e+06	429396	207.298	15.2982	0.0796779
TN	2.4379	0.345692	4.65745	0.944954	6.97568	0.595469	6770010	2340336	4429674	287	9	468067	3.64237e+06	3.64237e+06	468067	298.411	11.411	0.0397595
WA	3.05892	0.684991	2.59599	0.955224	6.95094	0.515152	7535591	5161811	2373780	213	10	1.03236e+06	4.67473e+06	4.67473e+06	1.03236e+06	244.579	31.5791	0.148259
AZ	2.80938	0.492245	4.22072	0.95302	6.83796	0.542169	7171646	3530207	3641439	277	11	706041	5.38077e+06	5.38077e+06	706041	296.835	19.8354	0.071608
AL	2.97359	0.57806	3.68079	0.980769	6.73976	0.539568	4887871	2825483	2062388	177	12	565097	5.94587e+06	5.94587e+06	565097	193.804	16.8036	0.0949358
LA	2.6486	0.55976	4.33204	0.973451	6.72676	0.57971	4659978	2608470	2051508	190	13	521694	6.46756e+06	6.46756e+06	521694	203.818	13.8176	0.0727242
MD	2.96242	0.554887	3.72798	0.992	6.13452	0.509091	6042718	3353023	2689695	208	14	670605	7.13817e+06	7.13817e+06	670605	227.866	19.8661	0.0955101
DC	4.02263	0.408827	3.54066	1	6.1214	0.342857	967171	395406	571765	26	15	79081.2	7.21725e+06	7.21725e+06	79081.2	29.1811	3.18115	0.122352
PA	1.93245	0.378883	6.69775	0.96	6.05932	0.641079	12807060	4852373	7954687	621	16	970475	8.18772e+06	8.18772e+06	970475	639.754	18.7539	0.0301995
KS	2.22154	0.57767	4.6971	0.936709	6.01814	0.567568	2911505	1681889	1229616	116	17	336378	8.5241e+06	8.5241e+06	336378	123.473	7.47278	0.0644205
IL	2.35918	0.465078	4.96152	0.931973	5.86899	0.53	12741080	5925602	6815478	486	18	1.18512e+06	9.70922e+06	9.70922e+06	1.18512e+06	513.959	27.9591	0.057529
HI	2.75177	0.494245	3.70333	0.923077	5.84616	0.452381	1420491	702071	718420	43	19	140414	9.84963e+06	9.84963e+06	140414	46.8639	3.86387	0.0898574
MS	1.96164	0.283094	2.72038	1	5.65141	0.652893	2986530	845470	2141060	102	20	169094	1.00187e+07	1.00187e+07	169094	105.317	3.31702	0.0325198
TX	2.31401	0.386445	3.67843	0.95098	5.50251	0.530444	28701845	11091693	17610152	902	21	2.21834e+06	1.22371e+07	1.22371e+07	2.21834e+06	953.332	51.3325	0.0569096
ME	1.18883	0.563056	2.78664	0.904762	5.47189	0.6875	1338404	753597	584807	41	22	150719	1.23878e+07	1.23878e+07	150719	42.7918	1.7918	0.0437025
FL	2.39767	0.494062	4.0387	0.952941	5.44722	0.512777	21299325	10523193	10776132	706	23	2.10464e+06	1.44924e+07	1.44924e+07	2.10464e+06	756.462	50.4624	0.0714764
WY	0.961215	0.639853	2.16411	1	5.28668	0.818182	577737	369667	208070	17	24	73933.4	1.45664e+07	1.45664e+07	73933.4	17.7107	0.710659	0.0418035
GA	2.08365	0.455285	2.69347	0.984496	5.18315	0.582492	10519475	4789363	5730112	300	25	957873	1.55242e+07	15097334	530976	311.064	11.0637	0.0368789
CO	2.04071	0.768554	2.53578	0.936937	4.93092	0.523077	5695564	4377351	1318213	138	26	875470	1.63997e+07	15097334	0	138	0	0
RI	3.8228	0.480442	1.77173	1	4.91502	0.222222	1057315	507979	549336	15	27	101596	1.65013e+07	15097334	0	15	0	0
CT	2.79429	0.378947	3.76703	1	4.8224	0.420561	3572665	1353851	2218814	96	28	270770	1.67721e+07	15097334	0	96	0	0
VA	2.14511	0.526414	2.89931	0.992308	4.73492	0.539267	8517685	4483829	4033856	232	29	896766	1.76688e+07	15097334	0	232	0	0
NC	1.67964	0.498231	3.96254	0.887805	4.70234	0.530612	10383620	5173446	5210174	312	30	1.03469e+06	1.87035e+07	15097334	0	312	0	0
OH	2.13422	0.491407	5.20518	0.963211	4.62561	0.501818	11689442	5744275	5945167	426	31	1148855	1.98524e+07	15097334	0	426	0	0
WV	1.67937	0.340513	4.71615	1	4.61827	0.636364	1805832	614909	1190923	64	32	122982	1.99754e+07	15097334	0	64	0	0
WI	1.88744	0.49876	4.51791	1	4.5985	0.589552	5813568	2899573	2913995	210	33	579915	2.05553e+07	15097334	0	210	0	0
NE	1.54677	0.416706	3.98041	0.96875	4.532	0.627451	1929268	803938	1125330	63	34	160788	2.07161e+07	15097334	0	63	0	0
NY	2.19883	0.282892	2.93036	0.993827	4.45986	0.5008	19542209	5528325	14013884	474	35	1105665	2.18217e+07	15097334	0	474	0	0
IN	1.19931	0.580231	3.81165	0.932432	4.37872	0.658537	6691878	3882838	2809040	219	36	776568	2.25983e+07	15097334	0	219	0	0
MA	1.6734	0.487913	3.44454	0.974138	4.21558	0.577181	6902149	3367645	3534504	199	37	673529	2.32718e+07	15097334	0	199	0	0
KY	0.667732	0.441409	3.65039	0.958333	4.16665	0.798077	4468402	1972392	2496010	152	38	394478	2.36663e+07	15097334	0	152	0	0
NM	1.77737	0.472471	3.43425	0.970588	4.16139	0.543478	2095428	990028	1105400	58	39	198006	2.38643e+07	15097334	0	58	0	0
SD	2.76223	0.507578	2.90306	1	4.14334	0.333333	882235	447803	434432	19	40	89560.6	2.39539e+07	15097334	0	19	0	0
UT	0.903299	0.544726	3.19408	1	3.96062	0.77193	3161105	1721936	1439169	99	41	344387	2.42983e+07	15097334	0	99	0	0
CA	1.59788	0.383502	3.30911	0.960159	3.94475	0.555094	39557045	15170223	24386822	1016	42	3.03404e+06	2.73323e+07	15097334	0	1016	0	0
PR	0.670761	0.206788	2.4216	1	3.82728	0.824742	3195153	660719	2534434	96	43	132144	2.74644e+07	15097334	0	96	0	0
NJ	1.24376	0.310511	3.47047	0.979167	3.59798	0.633484	8908520	2766192	6142328	234	44	553238	2.80177e+07	15097334	0	234	0	0
VT	0.822918	0.504154	2.85035	0.777778	3.54213	0.545455	626299	315751	310548	13	45	63150.2	2.80808e+07	15097334	0	13	0	0
AR	1.22334	0.484667	2.87533	1	3.54125	0.654545	3013825	1460703	1553122	78	46	292141	2.8373e+07	15097334	0	78	0	0
ND	0.322493	0.501377	2.36168	0.555556	3.43015	0.461538	760077	381085	378992	11	47	76217	2.84492e+07	15097334	0	11	0	0
MN	1.56193	0.496797	3.51555	0.979592	3.29371	0.505376	5611179	2787617	2823562	143	48	557523	2.90067e+07	15097334	0	143	0	0
IA	0.967948	0.574466	3.03348	1	3.27613	0.704545	3156145	1813098	1343047	86	49	362620	2.93693e+07	15097334	0	86	0	0
OR	0.928544	0.611717	2.14548	0.981818	3.01134	0.673469	4190713	2563531	1627182	87	50	512706	2.9882e+07	15097334	0	87	0	0
ID	0.616217	0.46442	4.66436	0.947368	2.44806	0.695652	1754208	814689	939519	52	51	162938	3.0045e+07	15097334	0	52	0	0
NH	0.921063	0.551779	4.0082	0.9	2.30266	0.5	1356458	748465	607993	34	52	149693	3.01947e+07	15097334	0	34	0	0

## Sheet: Simulations 6-8
Simulations 6-8
										Baseline	Simulation 6			Simulation 7			Simulation 8
											Raise q2 by 5 percentage points (All States)			Raise q2 by 10 percentage points (All States)			Raise q2 to a Minimum of 60 Percent (All States)
State	Delta (per 100,000 Population	Registration Rate P(R)	p1 (per 100,000 Population)	p2	q1 (per 100,000 Population)	q2	Population	Registered Donors, R	Non-Registered, NR	Donors	Donors	Increase over Base	Percent Increase over Baseline	Donors	Increase over Base	Percent Increase over Baseline	Donors	Increase over Base	Percent Increase over Baseline
USA	2.06036	0.456993	3.80994	0.959145	5.14301	0.55853	330362587	150973343	179389248	10670	11132.9	462.95		11595.9	925.9		11210.8	540.8
DE	6.94507	0.613339	10.2125	0.977273	18.4086	0.6	702455	430843	271612	73	75.5	2.5	0.0342466	78	5	0.0684931	73	0	0
MO	5.31275	0.591246	5.19016	0.984043	9.90331	0.447581	6126452	3622239	2504213	296	308.4	12.4	0.0418919	320.8	24.8	0.0837838	333.8	37.8	0.127703
DC	4.02263	0.408827	3.54066	1	6.1214	0.342857	967171	395406	571765	26	27.75	1.75	0.0673077	29.5	3.5	0.134615	35	9	0.346154
RI	3.8228	0.480442	1.77173	1	4.91502	0.222222	1057315	507979	549336	15	16.35	1.35	0.09	17.7	2.7	0.18	25.2	10.2	0.68
MT	3.61805	0.739819	2.67205	1	8.32151	0.565217	1062305	785913	276392	34	35.15	1.15	0.0338235	36.3	2.3	0.0676471	34.8	0.8	0.0235294
SC	3.56272	0.422291	5.0769	0.93578	7.0817	0.432692	5084127	2146980	2937147	192	202.4	10.4	0.0541667	212.8	20.8	0.108333	226.8	34.8	0.18125
AK	3.18953	0.711839	3.42898	0.944444	10.3529	0.636364	737438	524937	212501	31	32.1	1.1	0.0354839	33.2	2.2	0.0709677	31	0	0
WA	3.05892	0.684991	2.59599	0.955224	6.95094	0.515152	7535591	5161811	2373780	213	221.25	8.25	0.0387324	229.5	16.5	0.0774648	227	14	0.0657277
MI	3.01548	0.520275	3.51881	0.945355	7.4031	0.538028	9995915	5200628	4795287	364	381.75	17.75	0.0487637	399.5	35.5	0.0975275	386	22	0.0604395
AL	2.97359	0.57806	3.68079	0.980769	6.73976	0.539568	4887871	2825483	2062388	177	183.95	6.95	0.0392655	190.9	13.9	0.0785311	185.4	8.4	0.0474576
MD	2.96242	0.554887	3.72798	0.992	6.13452	0.509091	6042718	3353023	2689695	208	216.25	8.25	0.0396635	224.5	16.5	0.0793269	223	15	0.0721154
AZ	2.80938	0.492245	4.22072	0.95302	6.83796	0.542169	7171646	3530207	3641439	277	289.45	12.45	0.0449458	301.9	24.9	0.0898917	291.4	14.4	0.0519856
CT	2.79429	0.378947	3.76703	1	4.8224	0.420561	3572665	1353851	2218814	96	101.35	5.35	0.0557292	106.7	10.7	0.111458	115.2	19.2	0.2
SD	2.76223	0.507578	2.90306	1	4.14334	0.333333	882235	447803	434432	19	19.9	0.9	0.0473684	20.8	1.8	0.0947368	23.8	4.8	0.252632
HI	2.75177	0.494245	3.70333	0.923077	5.84616	0.452381	1420491	702071	718420	43	45.1	2.1	0.0488372	47.2	4.2	0.0976744	49.2	6.2	0.144186
LA	2.6486	0.55976	4.33204	0.973451	6.72676	0.57971	4659978	2608470	2051508	190	196.9	6.9	0.0363158	203.8	13.8	0.0726316	192.8	2.8	0.0147369
TN	2.4379	0.345692	4.65745	0.944954	6.97568	0.595469	6770010	2340336	4429674	287	302.45	15.45	0.0538328	317.9	30.9	0.107666	288.4	1.40001	0.00487807
NV	2.39836	0.447074	5.23368	0.985915	7.45026	0.664	3034392	1356599	1677793	153	159.25	6.25	0.0408497	165.5	12.5	0.0816993	153	0	0
FL	2.39767	0.494062	4.0387	0.952941	5.44722	0.512777	21299325	10523193	10776132	706	735.35	29.35	0.0415722	764.7	58.7	0.0831445	757.2	51.2	0.0725212
IL	2.35918	0.465078	4.96152	0.931973	5.86899	0.53	12741080	5925602	6815478	486	506	20	0.0411523	526	40	0.0823045	514	28	0.0576132
TX	2.31401	0.386445	3.67843	0.95098	5.50251	0.530444	28701845	11091693	17610152	902	950.45	48.45	0.053714	998.9	96.9	0.107428	969.4	67.4	0.0747229
KS	2.22154	0.57767	4.6971	0.936709	6.01814	0.567568	2911505	1681889	1229616	116	119.7	3.7	0.0318966	123.4	7.4	0.0637931	118.4	2.4	0.0206896
NY	2.19883	0.282892	2.93036	0.993827	4.45986	0.5008	19542209	5528325	14013884	474	505.25	31.25	0.0659283	536.5	62.5	0.131857	536	62	0.130802
VA	2.14511	0.526414	2.89931	0.992308	4.73492	0.539267	8517685	4483829	4033856	232	241.55	9.55	0.0411638	251.1	19.1	0.0823276	243.6	11.6	0.05
OH	2.13422	0.491407	5.20518	0.963211	4.62561	0.501818	11689442	5744275	5945167	426	439.75	13.75	0.032277	453.5	27.5	0.064554	453	27	0.0633803
GA	2.08365	0.455285	2.69347	0.984496	5.18315	0.582492	10519475	4789363	5730112	300	314.85	14.85	0.0495	329.7	29.7	0.099	305.2	5.2	0.0173333
CO	2.04071	0.768554	2.53578	0.936937	4.93092	0.523077	5695564	4377351	1318213	138	141.25	3.25	0.0235507	144.5	6.5	0.0471014	143	5	0.0362319
MS	1.96164	0.283094	2.72038	1	5.65141	0.652893	2986530	845470	2141060	102	108.05	6.05	0.0593137	114.1	12.1	0.118627	102	0	0
PA	1.93245	0.378883	6.69775	0.96	6.05932	0.641079	12807060	4852373	7954687	621	645.1	24.1	0.0388084	669.2	48.2	0.0776167	621	0	0
WI	1.88744	0.49876	4.51791	1	4.5985	0.589552	5813568	2899573	2913995	210	216.7	6.7	0.0319048	223.4	13.4	0.0638095	211.4	1.4	0.00666668
NM	1.77737	0.472471	3.43425	0.970588	4.16139	0.543478	2095428	990028	1105400	58	60.3	2.3	0.0396552	62.6	4.6	0.0793103	60.6	2.6	0.0448276
OK	1.68518	0.457348	4.76888	0.918605	7.43088	0.691824	3943079	1803359	2139720	189	196.95	7.95	0.0420635	204.9	15.9	0.084127	189	0	0
NC	1.67964	0.498231	3.96254	0.887805	4.70234	0.530612	10383620	5173446	5210174	312	324.25	12.25	0.0392628	336.5	24.5	0.0785256	329	17	0.0544872
WV	1.67937	0.340513	4.71615	1	4.61827	0.636364	1805832	614909	1190923	64	66.75	2.75	0.0429687	69.5	5.5	0.0859375	64	0	0
MA	1.6734	0.487913	3.44454	0.974138	4.21558	0.577181	6902149	3367645	3534504	199	206.45	7.45	0.0374372	213.9	14.9	0.0748744	202.4	3.4	0.0170854
CA	1.59788	0.383502	3.30911	0.960159	3.94475	0.555094	39557045	15170223	24386822	1016	1064.1	48.1	0.0473425	1112.2	96.2	0.094685	1059.2	43.2	0.0425197
MN	1.56193	0.496797	3.51555	0.979592	3.29371	0.505376	5611179	2787617	2823562	143	147.65	4.65	0.0325175	152.3	9.3	0.065035	151.8	8.8	0.0615385
NE	1.54677	0.416706	3.98041	0.96875	4.532	0.627451	1929268	803938	1125330	63	65.55	2.55	0.0404762	68.1	5.1	0.0809524	63	0	0
NJ	1.24376	0.310511	3.47047	0.979167	3.59798	0.633484	8908520	2766192	6142328	234	245.05	11.05	0.0472222	256.1	22.1	0.0944444	234	0	0
AR	1.22334	0.484667	2.87533	1	3.54125	0.654545	3013825	1460703	1553122	78	80.75	2.75	0.0352564	83.5	5.5	0.0705128	78	0	0
IN	1.19931	0.580231	3.81165	0.932432	4.37872	0.658537	6691878	3882838	2809040	219	225.15	6.15	0.0280822	231.3	12.3	0.0561644	219	0	0
ME	1.18883	0.563056	2.78664	0.904762	5.47189	0.6875	1338404	753597	584807	41	42.6	1.6	0.0390244	44.2	3.2	0.0780488	41	0	0
IA	0.967948	0.574466	3.03348	1	3.27613	0.704545	3156145	1813098	1343047	86	88.2	2.2	0.0255814	90.4	4.4	0.0511628	86	0	0
WY	0.961215	0.639853	2.16411	1	5.28668	0.818182	577737	369667	208070	17	17.55	0.55	0.0323529	18.1	1.1	0.0647059	17	0	0
OR	0.928544	0.611717	2.14548	0.981818	3.01134	0.673469	4190713	2563531	1627182	87	89.45	2.45	0.0281609	91.9	4.9	0.0563218	87	0	0
NH	0.921063	0.551779	4.0082	0.9	2.30266	0.5	1356458	748465	607993	34	34.7	0.7	0.0205882	35.4	1.4	0.0411765	35.4	1.4	0.0411765
UT	0.903299	0.544726	3.19408	1	3.96062	0.77193	3161105	1721936	1439169	99	101.85	2.85	0.0287879	104.7	5.7	0.0575758	99	0	0
VT	0.822918	0.504154	2.85035	0.777778	3.54213	0.545455	626299	315751	310548	13	13.55	0.55	0.0423077	14.1	1.1	0.0846154	13.6	0.6	0.0461538
PR	0.670761	0.206788	2.4216	1	3.82728	0.824742	3195153	660719	2534434	96	100.85	4.85	0.0505208	105.7	9.7	0.101042	96	0	0
KY	0.667732	0.441409	3.65039	0.958333	4.16665	0.798077	4468402	1972392	2496010	152	157.2	5.2	0.0342105	162.4	10.4	0.0684211	152	0	0
ID	0.616217	0.46442	4.66436	0.947368	2.44806	0.695652	1754208	814689	939519	52	53.15	1.15	0.0221154	54.3	2.3	0.0442308	52	0	0
ND	0.322493	0.501377	2.36168	0.555556	3.43015	0.461538	760077	381085	378992	11	11.65	0.65	0.0590909	12.3	1.3	0.118182	12.8	1.8	0.163636
